# Supplementary material for: Altered iron metabolism in cystic fibrosis macrophages: the impact of CFTR modulators and implications for Pseudomonas aeruginosa survival
Source: Sci Rep. 2020 Jul 2;10:10935. doi: 10.1038/s41598-020-67729-5 (PMC7331733; doi:10.1038/s41598-020-67729-5)
Supplement: Supplementary file 1 — Supplementary file1 (XLSX 20 kb) [file 41598_2020_67729_MOESM1_ESM.xlsx]

## Sheet: Manuscript Title Author List
“Altered iron metabolism in cystic fibrosis macrophages: the impact of CFTR modulators and implications for Pseudomonas aeruginosa survival.”
Hazlett, H.F.2, Hampton, T.H.2, Aridgides, D.S.1, Armstrong, D.A.1, Dessaint J.A.1, Mellinger, D.L.1, Nymon, A.B.2, and *Ashare, A.1,2
1Medicine, Dartmouth-Hitchcock Medical Center, Lebanon, NH, USA. 2Microbiology and Immunology, Dartmouth College, Hanover, NH, USA.

## Sheet: Protein Densitometry
Subject ID	CF (Y/N)	770/809 at time of phlebotomy (Y/N)	770/661 at time of phlebotomy (Y/N)	770/661/445 at time of phlebotomy (Y/N)	770/809 (Y/N)	LPS (Y/N)	Blot #	Beta Actin Density	TfR1 Density	TfR1/B	Fpn Density	Fpn/B	HO-1 Density	HO-1/B	FTH-1 Density	FTH1/B	Subject ID	CF (Y/N)
7	CF	N	N	N	N	N	1	216000	109000	0.50463	49800	0.230556	6870	0.0318056	98500	0.456019	7	CF
7	CF	N	N	N	Y	N	1	275000	91100	0.331273	104000	0.378182	4150	0.0150909	17500	0.0636364	7	CF
7	CF	N	N	N	N	Y	2	208000	7940	0.0381731	7920	0.0380769	21900	0.105288	342000	1.64423	7	CF
7	CF	N	N	N	Y	Y	2	241000	47800	0.19834	47500	0.197095	33500	0.139004	346000	1.43568	7	CF
8	CF	N	N	N	N	N	1	324000	121000	0.373457	146000	0.450617	3310	0.010216	210000	0.648148	8	CF
8	CF	N	N	N	Y	N	1	306000	113000	0.369281	137000	0.447712	8750	0.0285948	208000	0.679739	8	CF
8	CF	N	N	N	N	Y	2	186000	33700	0.181183	10200	0.0548387	35100	0.18871	326000	1.75269	8	CF
8	CF	N	N	N	Y	Y	2	199000	8430	0.0423618	25100	0.126131	24800	0.124623	138000	0.693467	8	CF
2	CF	N	N	N	N	N	1	301000	43900	0.145847	70000	0.232558	14100	0.0468439	113000	0.375415	2	CF
2	CF	N	N	N	Y	N	1	329000	50300	0.152888	108000	0.328267	665	0.00202128	163000	0.495441	2	CF
2	CF	N	N	N	N	Y	2	235000	10600	0.0451064	10900	0.046383	27500	0.117021	318000	1.35319	2	CF
2	CF	N	N	N	Y	Y	2	142000	10400	0.0732394	21200	0.149296	10300	0.0725352	197000	1.38732	2	CF
1	CF	Y	N	N	N	N	1	324000	110000	0.339506	114000	0.351852	866	0.00267284	204000	0.62963	1	CF
1	CF	Y	N	N	Y	N	1	332000	68000	0.204819	118000	0.355422	20	6.0241e-05	290000	0.873494	1	CF
1	CF	Y	N	N	N	Y	2										1	CF
1	CF	Y	N	N	Y	Y	2										1	CF
9	CF	N	Y	N	N	N	1	115000	28000	0.243478	0	0	197	0.00171304	2010	0.0174783	9	CF
9	CF	N	Y	N	Y	N	1	125000	27200	0.2176	3670	0.02936	232	0.001856	3590	0.02872	9	CF
9	CF	N	Y	N	N	Y	2	122000	3000	0.0245902	3140	0.0257377	6880	0.0563934	107000	0.877049	9	CF
9	CF	N	Y	N	Y	Y	2	112000	2900	0.0258929	6570	0.0586607	3370	0.0300893	46500	0.415179	9	CF
6	CF	Y	N	N	N	N	1	120000	5270	0.0439167	0	0	3050	0.0254167	6750	0.05625	6	CF
6	CF	Y	N	N	Y	N	1	124000	3040	0.0245161	0	0	8710	0.0702419	47400	0.382258	6	CF
6	CF	Y	N	N	N	Y	2	34500	729	0.0211304	865	0.0250725	4730	0.137101	73400	2.12754	6	CF
6	CF	Y	N	N	Y	Y	2	8970	87	0.009699	2020	0.225195	1770	0.197324	29600	3.29989	6	CF
3	CF	Y	N	N	N	N	1	98100	3040	0.0309888	0	0	2130	0.0217125	4100	0.0417941	3	CF
3	CF	Y	N	N	Y	N	1	110000	2370	0.0215455	0	0	0	0	2080	0.0189091	3	CF
3	CF	Y	N	N	N	Y	2										3	CF
3	CF	Y	N	N	Y	Y	2										3	CF
7a	CF	N	N	N	N	N	1	290000	62200	0.214483	62100	0.214138	38800	0.133793	166000	0.572414	7a	CF
7a	CF	N	N	N	Y	N	1	296000	52400	0.177027	92700	0.313176	42400	0.143243	207000	0.699324	7a	CF
7a	CF	N	N	N	N	Y	2										7a	CF
7a	CF	N	N	N	Y	Y	2										7a	CF
1a	CF	Y	N	N	N	N	1	242000	68700	0.283884	45300	0.18719	4520	0.0186777	164000	0.677686	1a	CF
1a	CF	Y	N	N	Y	N	1	250000	82700	0.3308	47600	0.1904	9210	0.03684	318000	1.272	1a	CF
1a	CF	Y	N	N	N	Y	2	240000	26200	0.109167	52800	0.22	28700	0.119583	318000	1.325	1a	CF
1a	CF	Y	N	N	Y	Y	2	223000	22700	0.101794	57000	0.255605	13500	0.0605381	155000	0.695067	1a	CF
I	non-CF				N	N	1	278000	6390	0.0229856	23100	0.0830935	99000	0.356115	131000	0.471223	I	non-CF
I	non-CF				Y	N	1										I	non-CF
I	non-CF				N	Y	2	199000	8800	0.0442211	21500	0.10804	30000	0.150754	230000	1.15578	I	non-CF
I	non-CF				Y	Y	2										I	non-CF
I	non-CF				N	N	3	257000	1930	0.00750973	145000	0.564202	4050	0.0157588	163000	0.634241	I	non-CF
I	non-CF				Y	N	3	234000	13700	0.058547	222000	0.948718	52300	0.223504	52600	0.224786	I	non-CF
F	non-CF				N	N	1	241000	9080	0.0376763	4210	0.0174689	64500	0.267635	91600	0.380083	F	non-CF
F	non-CF				Y	N	1										F	non-CF
F	non-CF				N	Y	2	187000	13300	0.071123	13200	0.0705882	48200	0.257754	331000	1.77005	F	non-CF
F	non-CF				Y	Y	2										F	non-CF
F	non-CF				N	N	3	231000	2300	0.00995671	104000	0.450216	14800	0.0640693	96200	0.41645	F	non-CF
F	non-CF				Y	N	3	227000	54200	0.238767	280000	1.23348	69800	0.307489	95100	0.418943	F	non-CF
M	non-CF				N	N	1	315000	46100	0.146349	61400	0.194921	120000	0.380952	217000	0.688889	M	non-CF
M	non-CF				Y	N	1										M	non-CF
M	non-CF				N	Y	2	220000	51600	0.234545	37900	0.172273	37500	0.170455	308000	1.4	M	non-CF
M	non-CF				Y	Y	2										M	non-CF
M	non-CF				N	N	3	278000	30500	0.109712	272000	0.978417	45800	0.164748	147000	0.528777	M	non-CF
M	non-CF				Y	N	3	243000	37200	0.153086	335000	1.3786	122000	0.502058	62700	0.258025	M	non-CF
K	non-CF				N	N	1	340000	39900	0.117353	57400	0.168824	16200	0.0476471	284000	0.835294	K	non-CF
K	non-CF				Y	N	1										K	non-CF
K	non-CF				N	Y	2	230000	91500	0.397826	56800	0.246957	47400	0.206087	362000	1.57391	K	non-CF
K	non-CF				Y	Y	2										K	non-CF
K	non-CF							277000	37000	0.133574	322000	1.16245	72600	0.262094	290000	1.04693	K	non-CF
K	non-CF							259000	36100	0.139382	379000	1.46332	123000	0.474903	198000	0.764479	K	non-CF
J	non-CF				N	N	1	281000	9490	0.0337722	29900	0.106406	55300	0.196797	134000	0.476868	J	non-CF
J	non-CF				Y	N	1										J	non-CF
J	non-CF				N	Y	2	214000	1830	0.0085514	14800	0.0691589	39400	0.184112	332000	1.5514	J	non-CF
J	non-CF				Y	Y	2										J	non-CF
J	non-CF				N	N	3	268000	411	0.00153358	207000	0.772388	65100	0.24291	125000	0.466418	J	non-CF
J	non-CF				Y	N	3	241000	489	0.00202905	267000	1.10788	119000	0.493776	54400	0.225726	J	non-CF
H	non-CF				N	N	1	193000	21000	0.108808	30700	0.159067	886	0.00459067	7870	0.0407772	H	non-CF
H	non-CF				Y	N	1										H	non-CF
H	non-CF				N	Y	2	74000	6360	0.0859459	5780	0.0781081	13100	0.177027	174000	2.35135	H	non-CF
H	non-CF				Y	Y	2										H	non-CF
N	non-CF				N	N	1										N	non-CF
N	non-CF				Y	N	1										N	non-CF
N	non-CF				N	Y	2	105000	3270	0.0311429	17300	0.164762	25200	0.24	11300	0.107619	N	non-CF
N	non-CF				Y	Y	2										N	non-CF
O	non-CF				N	N	1										O	non-CF
O	non-CF				Y	N	1										O	non-CF
O	non-CF				N	Y	2	20400	1020	0.05	4010	0.196569			16400	0.803922	O	non-CF
O	non-CF				Y	Y	2										O	non-CF
